# Supplementary material for: Integrated metabolomic and transcriptomic analyses elucidate anthocyanin-mediated flesh coloration mechanisms in red-fleshed pear
Source: Front Plant Sci. 2025 Oct 31;16:1670229. doi: 10.3389/fpls.2025.1670229 (PMC12615504; doi:10.3389/fpls.2025.1670229)
Supplement: Supplementary file 2 [file SupplementaryFile2.xlsx]

## Sheet: Sheet1
KEGG_map	Description	DiffRatio_meta	BgRatio_meta	P-value_meta	Adjusted P-value_meta	Index_meta	CID_meta	Count_meta	DiffRatio_gene	BgRatio_gene	P-value_gene	Adjusted P-value_gene	Index_gene	KO_gene	Count_gene	Hyperlink
ko01110	Biosynthesis of secondary metabolites	8/16	10/21	0.549757	1	Anthocyanidin_06;Anthocyanidin_11;Anthocyanidin_27;Anthocyanidin_68;Anthocyanidin_56;Anthocyanidin_42;Anthocyanidin_41;Anthocyanidin_38	C12095+C08604+C12138+C12137+C05904+C05625+C05623+C21833	8	706/2265	3819/14780	3.35638e-10	4.6318e-08	novel.2579;novel.2656;pycom01g23720;pycom02g11000;pycom02g26590;pycom02g26600;pycom04g01050;pycom05g29530;pycom05g31470;pycom08g05900;pycom08g21070;pycom10g13610;pycom10g16170;pycom11g05920;pycom11g22570;pycom13g10080;pycom14g05040;pycom15g31720;pycom16g02200;pycom11g11900;pycom13g14970;pycom02g07450;pycom07g07870;pycom14g15050;pycom10g02910;pycom15g23850;pycom03g11250;pycom16g09290;pycom08g18970…	K13065+K14975+K13066+K00430+K00454+K00454+K00696+K00422+K00430+K00279+K09754+K17961+K13229+K01953+K00815+K23810+K01188+K05278+K01742+K01904+K01177+K14085+K13065+K00099+K09838+K20802+K01757+K13065+K22845+K00695+K05349+K09838+K05359+K05350+K00588+K00422+K00789+K08730+K00430+K13032+K13679+K10258+K01602+K00318+K13513+K16818+K13832+K00549+K13032+K00430+K00789+K00033+K14975+K13260+K14976+K14152+K00700+…	706	https:\\www.genome.jp\dbget-bin\www_bget?map01110
ko01100	Metabolic pathways	4/16	5/21	0.661851	1	Anthocyanidin_68;Anthocyanidin_56;Anthocyanidin_42;Anthocyanidin_41	C12137+C05904+C05625+C05623	4	1107/2265	6495/14780	1.68639e-07	2.32722e-05	novel.2579;novel.2656;novel.4364;pycom01g20550;pycom01g23720;pycom02g11000;pycom02g26590;pycom02g26600;pycom04g01050;pycom05g29530;pycom05g31470;pycom06g00600;pycom06g07620;pycom08g21070;pycom10g06020;pycom10g10350;pycom10g10360;pycom11g05920;pycom11g22570;pycom13g10950;pycom14g05040;pycom15g11430;pycom15g31720;pycom16g02200;pycom16g19790;pycom17g12260;pycom11g11900;pycom13g14970;pycom02g07450;py…	K13065+K14975+K01051+K00008+K13066+K00430+K00454+K00454+K00696+K00422+K00430+K19891+K22133+K09754+K19891+K01426+K01426+K01953+K00815+K00109+K01188+K07151+K05278+K01742+K01728+K07151+K01904+K01177+K14085+K07441+K13065+K00099+K23977+K08726+K11868+K01051+K09838+K11868+K20802+K01757+K13065+K01213+K00695+K05349+K09838+K05359+K05350+K00588+K00422+K00789+K00008+K08730+K00430+K13032+K13679+K08726+K13800+…	1107	https:\\www.genome.jp\dbget-bin\www_bget?map01100
ko00941	Flavonoid biosynthesis	1/16	4/21	0.999165	1	Anthocyanidin_56	C05904	1	38/2265	164/14780	0.00507583	0.700465	novel.2579;pycom08g21070;pycom15g31720;pycom07g07870;pycom16g09290;pycom08g18970;pycom02g19990;pycom08g21050;pycom10g17200;novel.3713;pycom15g17490;pycom16g04240;novel.2222;novel.4004;pycom05g19930;pycom16g09390;novel.4631;pycom02g05770;pycom05g22100;pycom13g09520;pycom07g25540;pycom10g24650;pycom16g05050;pycom04g16630;pycom06g09850;novel.2709;pycom07g07950;pycom14g01050;pycom08g18960;pycom13g099…	K13065+K09754+K05278+K13065+K13065+K22845+K00588+K09754+K13065+K13065+K05278+K13081+K13065+K13065+K13065+K13065+K22845+K00588+K01859+K13065+K22845+K13065+K09754+K13065+K08695+K00588+K13065+K13065+K22845+K13065+K13065+K01859+K13065+K13065+K08243+K13065+K13080+K22845	38	https:\\www.genome.jp\dbget-bin\www_bget?map00941
ko00942	Anthocyanin biosynthesis	13/16	15/21	0.114551	0.572755	Anthocyanidin_04;Anthocyanidin_05;Anthocyanidin_15;Anthocyanidin_12;Anthocyanidin_06;Anthocyanidin_11;Anthocyanidin_14;Anthocyanidin_23;Anthocyanidin_27;Anthocyanidin_51;Anthocyanidin_68;Anthocyanidin_56;Anthocyanidin_86	C08639+C12643+C16306+C08620+C12095+C08604+C20490+C16370+C12138+C12140+C12137+C05904+C12141	13	5/2265	9/14780	0.00617216	0.851758	pycom01g22110;pycom07g00670;novel.2305;pycom07g25550;pycom07g27990	K12938+K12934+K12930+K12938+K12930	5	https:\\www.genome.jp\dbget-bin\www_bget?map00942
ko00944	Flavone and flavonol biosynthesis	3/16	3/21	0.421053	1	Anthocyanidin_42;Anthocyanidin_41;Anthocyanidin_38	C05625+C05623+C21833	3	4/2265	31/14780	0.720966	1	pycom17g06060;pycom10g23980;pycom09g00710;pycom02g21250	K13264+K22794+K13264+K13080	4	https:\\www.genome.jp\dbget-bin\www_bget?map00944
